# Supplementary material for: Telecaregiving for Dementia: A Mapping Review of Technological and Nontechnological Interventions
Source: Gerontologist. 2023 Mar 15;64(1):gnad026. doi: 10.1093/geront/gnad026 (PMC10733214; doi:10.1093/geront/gnad026)
Supplement: gnad026_suppl_Supplementary_Data [file gnad026_suppl_supplementary_data.xlsx]

## Sheet: Sheet1
								Technological Intervention Details							Remote/Telecaregiving Experiences
Citation	Brief Description	Objective/Aim	Source Type	Study Design	Target Participants/Subjects	Study Participants/Subjects	"Remote" Definition/Context	Motivation	Technological Intervention	Monitor, Interpret, Act	Intervention Evaluation Conditions	Outcome	Facilitators to intervention adoption	Barriers to intervention adoption	"Who" are remote caregivers	"Who" are remote care recipients	"When" ?????	"Where" are remote caregivers	"Where" are remote care recipients	"Why" are they remote?	"What" do remote caregivers (not) do (MIA)	"How" do they deliver care? (MIA)	Challenges	Benefits	Opportunities/Gaps
